# Supplementary material for: Comparison of Long-Term Postoperative Outcomes of the Subtypes of Chronic Rhinosinusitis with Nasal Polyps
Source: J Clin Med. 2024 Mar 15;13(6):1699. doi: 10.3390/jcm13061699 (PMC10971608; doi:10.3390/jcm13061699)
Supplement: Supplementary file 1 [file jcm-13-01699-s001.zip]

Archive with 1 entries (1 files):
- jcm-2873202-supplementary.pdf
